# Supplementary material for: New Triazolyl N^N Bidentate Rh(III), Ir(III), Ru(II) and Os(II) Complexes: Synthesis and Characterization, Probing Possible Relations between Cytotoxicity with Transfer Hydrogenation Efficacy and Interaction with Model Biomolecules
Source: Molecules. 2022 Mar 23;27(7):2058. doi: 10.3390/molecules27072058 (PMC9000499; doi:10.3390/molecules27072058)
Supplement: Supplementary file 1 [file molecules-27-02058-s001.zip]

Archive with 1 entries (1 files):
- molecules-1597175-supplementary.pdf
